# Supplementary material for: Physiological and Metabolic Responses of Gac Leaf (Momordica cochinchinensis (Lour.) Spreng.) to Salinity Stress
Source: Plants (Basel). 2022 Sep 20;11(19):2447. doi: 10.3390/plants11192447 (PMC9572180; doi:10.3390/plants11192447)
Supplement: Supplementary file 1 [file plants-11-02447-s001.zip]

Archive with 4 entries (4 files):
- plants-1896763-supplementary-Figures.pdf
- supplementary_table S1.xlsx
- supplementary_table S2.xlsx
- supplementary_table S3.xlsx
