# Supplementary material for: Physiological and Metabolic Responses of Gac Leaf (Momordica cochinchinensis (Lour.) Spreng.) to Salinity Stress
Source: Plants (Basel). 2022 Sep 20;11(19):2447. doi: 10.3390/plants11192447 (PMC9572180; doi:10.3390/plants11192447)
Supplement: Supplementary file 1 [file plants-11-02447-s001.zip › supplementary_table S1.xlsx]

## Sheet: Supplement table S1
metabolite	f.value	p.value	#NAME?	FDR	Fisher's LSD
isoleucine	38.986	2.12e-10	9.6742	1.35e-07	100 - 0; 150 - 0; 50 - 0; 150 - 100; 100 - 25; 100 - 50; 150 - 25; 150 - 50
phenylalanine	27.351	8.27e-09	8.0827	2.63e-06	100 - 0; 150 - 0; 50 - 0; 150 - 100; 100 - 25; 150 - 25; 150 - 50; 50 - 25
95440	25.197	1.87e-08	7.7291	3.96e-06	150 - 0; 150 - 100; 150 - 25; 150 - 50
valine	22.865	4.8e-08	7.3189	7.64e-06	100 - 0; 150 - 0; 150 - 100; 100 - 25; 100 - 50; 150 - 25; 150 - 50
leucine	19.042	2.68e-07	6.5714	3.42e-05	100 - 0; 150 - 0; 100 - 25; 100 - 50; 150 - 25; 150 - 50
tryptophan	16.928	7.77e-07	6.1093	8.25e-05	100 - 0; 150 - 0; 50 - 0; 150 - 100; 100 - 25; 150 - 25; 150 - 50; 50 - 25
34149	16.289	1.09e-06	5.9617	9.14e-05	150 - 0; 150 - 100; 150 - 25; 150 - 50
glycine	16.196	1.15e-06	5.9399	9.14e-05	100 - 0; 150 - 0; 100 - 150; 100 - 25; 100 - 50; 150 - 25; 150 - 50
89221	14.794	2.51e-06	5.5999	0.00017784	100 - 0; 0 - 150; 100 - 150; 100 - 25; 100 - 50; 25 - 150; 50 - 150
4219	12.749	8.65e-06	5.0632	0.00055077	150 - 0; 150 - 100; 100 - 50; 150 - 25; 150 - 50
lysine	11.039	2.69e-05	4.5703	0.0015575	100 - 0; 150 - 0; 50 - 0; 100 - 25; 100 - 50; 150 - 25
tocopherol gamma-	10.442	4.1e-05	4.3874	0.0020653	150 - 0; 150 - 100; 150 - 25; 150 - 50; 50 - 25
14726	10.345	4.39e-05	4.3572	0.0020653	150 - 0; 150 - 100; 25 - 100; 150 - 25; 150 - 50
serine	10.3	4.54e-05	4.343	0.0020653	100 - 0; 150 - 0; 150 - 100; 100 - 25; 150 - 25; 150 - 50
threonine	9.9136	6.02e-05	4.2204	0.0025567	100 - 0; 150 - 0; 100 - 25; 100 - 50; 150 - 25; 150 - 50; 50 - 25
tyrosine	9.6571	7.29e-05	4.1375	0.002901	100 - 0; 150 - 0; 100 - 25; 100 - 50; 150 - 25; 150 - 50
214373	8.7155	0.00015062	3.8221	0.0054581	150 - 0; 150 - 100; 150 - 25; 150 - 50
103870	8.6618	0.00015718	3.8036	0.0054581	0 - 150; 0 - 50; 100 - 150; 100 - 25; 100 - 50
224095	8.6171	0.00016289	3.7881	0.0054581	150 - 0; 150 - 100; 150 - 25; 150 - 50
109386	8.5096	0.00017752	3.7507	0.0054581	100 - 0; 150 - 0; 150 - 100; 150 - 25; 150 - 50
329483	8.4928	0.00017994	3.7449	0.0054581	150 - 0; 150 - 100; 150 - 25; 150 - 50
17942	8.4253	0.00019	3.7213	0.0055012	150 - 0; 150 - 100; 150 - 25; 150 - 50
putrescine	8.3211	0.00020671	3.6846	0.005725	100 - 0; 150 - 0; 100 - 25; 100 - 50; 150 - 25; 150 - 50
134866	8.2374	0.00022132	3.655	0.0058741	150 - 0; 150 - 100; 150 - 25; 150 - 50
tocopherol delta- NIST	7.9429	0.00028215	3.5495	0.0071891	150 - 0; 150 - 100; 150 - 25; 150 - 50
isocitric acid	7.5612	0.00038914	3.4099	0.009289	0 - 100; 0 - 150; 50 - 100; 25 - 150; 50 - 150
citric acid	7.5475	0.00039373	3.4048	0.009289	0 - 150; 100 - 150; 25 - 150; 50 - 150
91421	7.4518	0.00042733	3.3692	0.0094058	150 - 0; 150 - 100; 150 - 25; 150 - 50
1,2-anhydro-myo-inositol NIST	7.4494	0.00042821	3.3683	0.0094058	150 - 0; 25 - 0; 50 - 0; 150 - 100; 25 - 100; 50 - 100
341920	7.0625	0.00059963	3.2221	0.012604	150 - 0; 150 - 100; 150 - 25; 150 - 50
105086	7.0367	0.00061339	3.2123	0.012604	150 - 0; 50 - 0; 150 - 100; 150 - 25; 150 - 50
324432	6.7782	0.00077214	3.1123	0.01537	0 - 100; 0 - 150; 25 - 100; 25 - 150
1-deoxyerythritol	6.5373	0.00096037	3.0176	0.018538	150 - 0; 0 - 25; 150 - 100; 100 - 25; 150 - 25; 150 - 50; 50 - 25
tocopherol alpha-	6.1381	0.0013895	2.8571	0.026033	0 - 100; 150 - 100; 25 - 100; 150 - 50
95438	6.0652	0.0014882	2.8273	0.026687	150 - 0; 150 - 100; 150 - 25; 150 - 50
18164	6.0511	0.0015082	2.8215	0.026687	0 - 100; 150 - 100; 25 - 100; 50 - 100
84116	5.7348	0.0020396	2.6905	0.035114	150 - 0; 150 - 100; 25 - 100; 50 - 100; 150 - 25; 150 - 50
3143	5.6975	0.0021145	2.6748	0.035446	100 - 0; 150 - 0; 100 - 25; 150 - 25; 150 - 50
3247	5.6274	0.0022633	2.6453	0.036097	0 - 100; 0 - 150; 0 - 50; 25 - 100
methanolphosphate	5.6259	0.0022667	2.6446	0.036097	0 - 150; 100 - 150; 100 - 25; 50 - 150
citrulline	5.518	0.0025184	2.5989	0.038693	100 - 0; 150 - 0; 100 - 25; 150 - 25
5-hydroxynorvaline NIST	5.4876	0.0025945	2.5859	0.038693	100 - 0; 100 - 150; 100 - 25; 100 - 50
210272	5.4808	0.0026119	2.583	0.038693	0 - 100; 25 - 0; 150 - 100; 25 - 100; 50 - 100
oleamide NIST	5.4367	0.0027278	2.5642	0.039491	100 - 0; 150 - 0; 100 - 50; 150 - 25; 150 - 50
glycerol	5.381	0.0028823	2.5403	0.0408	150 - 0; 150 - 100; 150 - 25; 150 - 50
maleic acid	5.2895	0.0031561	2.5009	0.043559	0 - 100; 0 - 150; 0 - 50
103149	5.2713	0.0032139	2.493	0.043559	0 - 150; 100 - 150; 25 - 150; 50 - 150
glucose-6-phosphate	5.2108	0.0034143	2.4667	0.04531	0 - 150; 25 - 100; 25 - 150; 50 - 150
fructose-6-phosphate	5.1796	0.0035227	2.4531	0.045796	0 - 150; 100 - 150; 25 - 150; 50 - 150
proline	5.1444	0.0036497	2.4377	0.045901	100 - 0; 150 - 0; 100 - 25; 100 - 50; 150 - 25
105305	5.1375	0.003675	2.4347	0.045901	0 - 150; 100 - 150; 25 - 150; 50 - 150
87822	5.0854	0.0038736	2.4119	0.047451	150 - 0; 150 - 100; 150 - 25; 150 - 50
