# Supplementary material for: Physiological and Metabolic Responses of Gac Leaf (Momordica cochinchinensis (Lour.) Spreng.) to Salinity Stress
Source: Plants (Basel). 2022 Sep 20;11(19):2447. doi: 10.3390/plants11192447 (PMC9572180; doi:10.3390/plants11192447)
Supplement: Supplementary file 1 [file plants-11-02447-s001.zip › supplementary_table S2.xlsx]

## Sheet: Control_25 mM
	t.stat	p.value	#NAME?	FDR
17297	-3.9019	0.0029519	2.5299	0.8054
4713	-3.2531	0.0086743	2.0618	0.8054
heptadecanoic acid	3.107	0.011117	1.954	0.8054
4773	-3.0857	0.011528	1.9382	0.8054
17471	-2.9914	0.01354	1.8684	0.8054
14724	-2.9368	0.014867	1.8278	0.8054
125802	-2.8975	0.015901	1.7986	0.8054
16827	2.8807	0.016367	1.786	0.8054
213020	-2.7724	0.019705	1.7054	0.8054
54	2.6596	0.023916	1.6213	0.8054
myristic acid	2.6126	0.025923	1.5863	0.8054
maleic acid	2.6	0.026493	1.5769	0.8054
glycerol-3-galactoside	-2.5942	0.026754	1.5726	0.8054
1,2-anhydro-myo-inositol NIST	-2.5191	0.030435	1.5166	0.8054
127640	2.4766	0.032735	1.485	0.8054
330287	-2.4425	0.034701	1.4597	0.8054
3232	-2.4248	0.035766	1.4465	0.8054
glycine	-2.4152	0.036357	1.4394	0.8054
100897	-2.3626	0.039775	1.4004	0.8054
glucose	-2.3593	0.040002	1.3979	0.8054
17694	-2.3431	0.041124	1.3859	0.8054
14796	2.3375	0.041514	1.3818	0.8054
191801	-2.3343	0.041745	1.3794	0.8054
210347	-2.3292	0.042109	1.3756	0.8054
1686	2.3172	0.04298	1.3667	0.8054
14702	-2.2562	0.047679	1.3217	0.8054
210307	-2.2308	0.049775	1.303	0.8054

## Sheet: Control_50 mM
	t.stat	p.value	#NAME?	FDR
103870	5.4012	0.00030089	3.5216	0.12885
inositol-4-monophosphate	5.1944	0.00040456	3.393	0.12885
191801	-4.3053	0.0015485	2.8101	0.32881
3-phosphoglycerate	3.7332	0.0038897	2.4101	0.39047
18169	3.6264	0.0046399	2.3335	0.39047
1686	3.5682	0.0051108	2.2915	0.39047
18022	3.5679	0.005114	2.2912	0.39047
maleic acid	3.5408	0.0053495	2.2717	0.39047
127702	3.4632	0.0060901	2.2154	0.39047
54	3.3867	0.0069246	2.1596	0.39047
41989	3.3208	0.007737	2.1114	0.39047
4729	3.2902	0.0081474	2.089	0.39047
17589	3.285	0.0082193	2.0852	0.39047
parabanic acid NIST	3.2207	0.0091638	2.0379	0.39047
heptadecanoic acid	3.2187	0.0091948	2.0365	0.39047
14765	-3.0419	0.012423	1.9058	0.48332
341926	2.9543	0.014427	1.8408	0.48332
26407	2.945	0.01466	1.8339	0.48332
129848	2.9399	0.014788	1.8301	0.48332
17829	-2.9248	0.015175	1.8189	0.48332
cerotinic acid	2.8587	0.016996	1.7697	0.51345
3258	2.7541	0.020335	1.6918	0.51345
lysine	-2.7474	0.020569	1.6868	0.51345
21657	2.7112	0.021889	1.6598	0.51345
arachidic acid	2.6569	0.024025	1.6193	0.51345
329430	2.6507	0.024283	1.6147	0.51345
triacontanol	2.6401	0.02473	1.6068	0.51345
324228	2.6137	0.025874	1.5871	0.51345
4983	2.599	0.026535	1.5762	0.51345
galactose-6-phosphate	2.5362	0.029557	1.5293	0.51345
1,2-anhydro-myo-inositol NIST	-2.5224	0.030261	1.5191	0.51345
199088	2.5196	0.030406	1.517	0.51345
43729	2.5145	0.030677	1.5132	0.51345
118854	2.5107	0.030877	1.5104	0.51345
26755	2.5022	0.031327	1.5041	0.51345
120744	2.4417	0.034746	1.4591	0.51345
16792	2.4384	0.034942	1.4567	0.51345
4713	-2.4341	0.035203	1.4534	0.51345
324432	2.4069	0.036877	1.4332	0.51345
pentitol	-2.3718	0.039156	1.4072	0.51345
16834	2.3517	0.040521	1.3923	0.51345
uridine	2.3356	0.041651	1.3804	0.51345
88585	2.3345	0.041731	1.3795	0.51345
lignoceric acid	2.3171	0.042985	1.3667	0.51345
21684	2.2985	0.044367	1.3529	0.51345
223098	2.2974	0.044448	1.3521	0.51345
18255	2.2952	0.044619	1.3505	0.51345
2-ketoglucose dimethylacetal NIST	2.2861	0.045312	1.3438	0.51345
lyxitol	-2.2803	0.045763	1.3395	0.51345
106111	2.2469	0.048431	1.3149	0.51345
4773	-2.2426	0.048788	1.3117	0.51345

## Sheet: Control_100 mM
	t.stat	p.value	#NAME?	FDR
valine	-5.7979	0.00017345	3.7608	0.040451
16834	5.6539	0.0002113	3.6751	0.040451
glycine	-5.6364	0.00021648	3.6646	0.040451
leucine	-5.5215	0.00025401	3.5952	0.040451
lysine	-4.5884	0.00099776	3.001	0.12711
isoleucine	-4.416	0.0013022	2.8853	0.13825
histidine	-4.1502	0.0019795	2.7034	0.17026
phenylalanine	-4.0674	0.0022594	2.646	0.17026
putrescine	-4.0284	0.0024056	2.6188	0.17026
3247	3.6116	0.0047557	2.3228	0.30294
135260	-3.5208	0.0055306	2.2572	0.3046
maleic acid	3.4988	0.0057382	2.2412	0.3046
324432	3.4365	0.0063688	2.1959	0.31207
tyrosine	-3.3079	0.0079071	2.102	0.35977
asparagine	-3.1795	0.0098277	2.0075	0.40216
4983	3.1633	0.010101	1.9956	0.40216
3365	3.0355	0.012559	1.9011	0.47058
129848	2.9949	0.013461	1.8709	0.47636
galactitol	-2.9179	0.015355	1.8138	0.50217
17188	2.8847	0.016255	1.789	0.50217
14712	2.874	0.016555	1.7811	0.50217
tryptophan	-2.8277	0.017922	1.7466	0.50808
210345	2.7824	0.019371	1.7128	0.50808
maltitol	2.7595	0.020147	1.6958	0.50808
18247	2.7436	0.020703	1.684	0.50808
proline	-2.7427	0.020738	1.6832	0.50808
beta-alanine	-2.7188	0.021606	1.6654	0.50973
glutamine	-2.5961	0.02667	1.574	0.5807
homoserine	-2.5801	0.02741	1.5621	0.5807
threonine	-2.571	0.027844	1.5553	0.5807
21657	2.5539	0.028672	1.5425	0.5807
ornithine	-2.5183	0.030477	1.516	0.5807
tocopherol alpha-	2.5006	0.031415	1.5029	0.5807
isocitric acid	2.4784	0.032629	1.4864	0.5807
127704	2.4718	0.033001	1.4815	0.5807
18164	2.462	0.033563	1.4741	0.5807
105086	-2.4591	0.03373	1.472	0.5807
citrulline	-2.4232	0.035863	1.4453	0.58923
3143	-2.4198	0.036075	1.4428	0.58923
2,5-dihydroxypyrazine NIST	-2.3903	0.037939	1.4209	0.60417
125788	2.3627	0.039772	1.4004	0.61792
18192	2.3245	0.042447	1.3722	0.62741
106387	-2.3127	0.043311	1.3634	0.62741
4-hydroxycinnamic acid	2.279	0.045862	1.3385	0.62741
alanine	-2.2777	0.045966	1.3376	0.62741
41989	2.2635	0.04709	1.3271	0.62741
16827	2.2347	0.049448	1.3058	0.62741

## Sheet: Control_150 mM
	t.stat	p.value	#NAME?	FDR
95440	-17.462	8.0515e-09	8.0941	5.1288e-06
phenylalanine	-12.442	2.0781e-07	6.6823	6.6186e-05
valine	-10.88	7.2998e-07	6.1367	0.000155
isoleucine	-9.2421	3.2575e-06	5.4871	0.00047758
103149	9.0994	3.7487e-06	5.4261	0.00047758
inositol-4-monophosphate	8.8317	4.9017e-06	5.3097	0.00047797
105086	-8.7638	5.2524e-06	5.2796	0.00047797
serine	-8.6046	6.186e-06	5.2086	0.00049256
87822	-8.3246	8.2976e-06	5.081	0.00056293
341920	-8.2654	8.8372e-06	5.0537	0.00056293
leucine	-8.0949	1.0618e-05	4.974	0.00061485
glycine	-7.8124	1.4487e-05	4.839	0.00065806
102870	7.808	1.4557e-05	4.8369	0.00065806
134882	7.7972	1.4735e-05	4.8317	0.00065806
tryptophan	-7.7521	1.5496e-05	4.8098	0.00065806
34149	-7.3498	2.4544e-05	4.6101	0.00097714
mucic acid	7.1993	2.9287e-05	4.5333	0.0010974
14726	-6.6342	5.8232e-05	4.2348	0.001997
citric acid	6.6161	5.9564e-05	4.225	0.001997
3143	-6.3489	8.3636e-05	4.0776	0.0026638
pantothenic acid	6.2441	9.5784e-05	4.0187	0.0027615
106111	6.2296	9.7613e-05	4.0105	0.0027615
17062	6.1955	0.00010205	3.9912	0.0027615
1,2-anhydro-myo-inositol NIST	-6.1807	0.00010404	3.9828	0.0027615
threonine	-6.1476	0.00010866	3.9639	0.0027686
maleic acid	6.0888	0.00011742	3.9302	0.0028768
341925	5.8951	0.00015205	3.818	0.0035873
histidine	-5.8002	0.00017292	3.7622	0.0039339
beta-alanine	-5.669	0.00020697	3.6841	0.0043592
beta-gentiobiose	-5.6561	0.00021066	3.6764	0.0043592
guanosine	5.6511	0.00021214	3.6734	0.0043592
17942	-5.5405	0.00024737	3.6067	0.0049242
134749	5.5121	0.00025737	3.5894	0.0049252
109386	-5.4968	0.00026296	3.5801	0.0049252
4773	-5.4764	0.00027062	3.5676	0.0049252
127702	5.4378	0.00028574	3.544	0.0050559
103870	5.3784	0.00031079	3.5075	0.0052641
125800	-5.3711	0.00031403	3.503	0.0052641
324432	5.3379	0.00032925	3.4825	0.0052863
4983	5.3321	0.00033195	3.4789	0.0052863
4713	-5.2728	0.00036137	3.4421	0.005486
3384	-5.2637	0.00036612	3.4364	0.005486
shikimic acid	5.2557	0.00037032	3.4314	0.005486
224095	-5.1845	0.00041042	3.3868	0.0059411
134866	-5.169	0.0004197	3.3771	0.0059411
lysine	-5.1356	0.00044058	3.356	0.0061011
isocitric acid	5.0903	0.00047063	3.3273	0.0063785
214373	-5.0461	0.00050215	3.2992	0.0066639
6-deoxyhexitol NIST	-4.8461	0.00067529	3.1705	0.0087636
6422	-4.8338	0.00068788	3.1625	0.0087636
16827	4.7839	0.00074139	3.13	0.0091446
18156	-4.7793	0.0007465	3.127	0.0091446
84211	-4.7539	0.0007756	3.1104	0.0093219
galactose-6-phosphate	4.7354	0.00079766	3.0982	0.0094094
glycerol	-4.714	0.00082385	3.0842	0.0095417
4219	-4.6648	0.00088784	3.0517	0.0099959
putrescine	-4.6599	0.00089445	3.0484	0.0099959
329483	-4.5522	0.0010548	2.9768	0.011584
D-erythro-sphingosine	-4.5174	0.0011127	2.9536	0.012014
tocopherol gamma-	-4.4489	0.0012372	2.9076	0.01302
14765	-4.4439	0.0012468	2.9042	0.01302
129848	4.4079	0.0013188	2.8798	0.01355
213020	-4.3818	0.0013735	2.8622	0.013888
41989	4.364	0.0014124	2.85	0.01397
citrulline	-4.358	0.0014255	2.846	0.01397
17471	-4.3474	0.0014496	2.8388	0.013991
95438	-4.3204	0.0015122	2.8204	0.0143
18169	4.3144	0.0015265	2.8163	0.0143
3248	-4.2588	0.0016662	2.7783	0.015382
hexadecylglycerol NIST	-4.2264	0.0017539	2.756	0.01575
4849	4.2103	0.001799	2.745	0.01575
threonic acid	4.2068	0.0018092	2.7425	0.01575
16834	4.2018	0.0018236	2.7391	0.01575
84925	-4.1937	0.001847	2.7335	0.01575
glutamine	-4.1858	0.0018704	2.7281	0.01575
succinic acid	4.1783	0.0018928	2.7229	0.01575
methanolphosphate	4.1746	0.0019039	2.7204	0.01575
133001	-4.0936	0.0021667	2.6642	0.017582
3-phosphoglycerate	4.0896	0.0021805	2.6614	0.017582
91421	-4.0614	0.0022814	2.6418	0.018147
16809	4.0543	0.0023076	2.6368	0.018147
17045	-4.0302	0.0023988	2.62	0.018325
sucrose-6-phosphate	4.0236	0.0024242	2.6154	0.018325
84116	-4.0219	0.0024309	2.6142	0.018325
341935	-4.0129	0.0024666	2.6079	0.018325
tyrosine	-4.011	0.0024741	2.6066	0.018325
hexose-6-phosphate	3.9704	0.0026416	2.5781	0.019342
glucose	-3.9536	0.0027143	2.5663	0.019647
14724	-3.9266	0.0028361	2.5473	0.020298
14722	3.9055	0.0029346	2.5325	0.020549
191799	-3.9018	0.0029523	2.5298	0.020549
89221	3.8986	0.0029679	2.5276	0.020549
isothreonic acid	-3.8432	0.0032482	2.4884	0.022249
105082	-3.8223	0.0033609	2.4736	0.022558
oleamide NIST	-3.8217	0.0033642	2.4731	0.022558
malic acid	3.794	0.0035205	2.4534	0.023145
100906	3.7933	0.0035245	2.4529	0.023145
6485	-3.7481	0.0037954	2.4207	0.02467
fructose-6-phosphate	3.7309	0.0039043	2.4085	0.025121
17589	3.707	0.0040612	2.3913	0.02587
126362	3.6527	0.0044423	2.3524	0.028017
uridine	3.6351	0.0045738	2.3397	0.028564
glucose-1-phosphate	-3.624	0.0046589	2.3317	0.028813
120466	-3.6085	0.0047801	2.3206	0.029278
341732	-3.5902	0.0049271	2.3074	0.029891
glucose-6-phosphate	3.5781	0.0050272	2.2987	0.030211
cis-caffeic acid	3.5635	0.0051511	2.2881	0.030666
3507	-3.552	0.0052506	2.2798	0.030703
136	-3.5517	0.0052538	2.2795	0.030703
18179	3.5429	0.0053308	2.2732	0.030781
117982	3.5392	0.0053637	2.2705	0.030781
135260	-3.5138	0.0055965	2.2521	0.03183
17433	3.4908	0.0058149	2.2355	0.032779
125056	3.4479	0.0062479	2.2043	0.034804
17298	3.4446	0.0062833	2.2018	0.034804
methionine sulfoxide	-3.4072	0.0066898	2.1746	0.036736
3182	-3.392	0.0068626	2.1635	0.037244
nicotianamine	3.3842	0.0069531	2.1578	0.037244
hexuronic acid	3.3838	0.0069577	2.1575	0.037244
330287	-3.3464	0.00741	2.1302	0.039335
18164	-3.3061	0.0079317	2.1006	0.041756
4716	-3.2838	0.0082356	2.0843	0.043001
41889	-3.2496	0.0087258	2.0592	0.04519
fucose	-3.244	0.0088101	2.055	0.045258
191801	-3.2148	0.009257	2.0335	0.047174
malonic acid	3.2045	0.009419	2.026	0.047618
proline	-3.1292	0.010705	1.9704	0.053695
4766	3.1153	0.010962	1.9601	0.054552
tocopherol delta- NIST	-3.1067	0.011123	1.9538	0.054754
glycerol-3-galactoside	-3.104	0.011174	1.9518	0.054754
105554	-3.0881	0.011481	1.94	0.055826
341924	3.0719	0.011802	1.928	0.056954
1686	3.0633	0.011977	1.9216	0.057019
105305	3.0624	0.011995	1.921	0.057019
3258	3.0258	0.012769	1.8938	0.060066
17297	-3.0233	0.012824	1.892	0.060066
54	2.9777	0.013863	1.8582	0.064456
125926	-2.9442	0.01468	1.8333	0.067763
1-deoxyerythritol	-2.9008	0.015811	1.801	0.072457
threitol	-2.8878	0.016168	1.7914	0.073563
110647	-2.8577	0.017025	1.7689	0.076392
34007	2.8575	0.017029	1.7688	0.076392
18372	-2.8518	0.017196	1.7646	0.076599
14694	-2.8327	0.01777	1.7503	0.078394
329430	2.8302	0.017845	1.7485	0.078394
18187	2.8154	0.018304	1.7375	0.079157
223098	2.8133	0.018372	1.7358	0.079157
18158	2.8065	0.018586	1.7308	0.079157
aconitic acid	2.8063	0.018593	1.7307	0.079157
ribonic acid	-2.8048	0.01864	1.7296	0.079157
3365	2.7981	0.018856	1.7246	0.079543
2-hydroxyglutaric acid	2.7907	0.019097	1.719	0.080033
334782	-2.7754	0.019603	1.7077	0.081616
4729	2.7667	0.019899	1.7012	0.082311
N-acetylmannosamine	-2.7255	0.021356	1.6705	0.087561
21683	2.7209	0.021528	1.667	0.087561
18306	-2.7194	0.021581	1.6659	0.087561
4723	2.6925	0.022604	1.6458	0.091098
ornithine	-2.689	0.022739	1.6432	0.091098
isohexonic acid	2.6728	0.02338	1.6312	0.093081
galactonic acid	2.6596	0.023914	1.6213	0.094091
14688	-2.6593	0.023929	1.6211	0.094091
4721	2.6306	0.025136	1.5997	0.097799
212017	-2.6296	0.025179	1.599	0.097799
117043	2.6211	0.025548	1.5926	0.098326
3246	-2.6165	0.025751	1.5892	0.098326
105081	2.6147	0.025833	1.5878	0.098326
mannonic acid NIST	2.6093	0.026073	1.5838	0.098326
N-acetyl-D-tryptophan	2.609	0.026086	1.5836	0.098326
fumaric acid	2.6035	0.026331	1.5795	0.098665
galactitol	-2.5778	0.027518	1.5604	0.10237
16833	2.5752	0.027641	1.5584	0.10237
saccharic acid	2.5711	0.027837	1.5554	0.1025
18388	-2.548	0.028964	1.5381	0.10603
3166	-2.5183	0.030475	1.5161	0.11093
melezitose	-2.4794	0.032574	1.4871	0.1179
4732	-2.4628	0.033515	1.4748	0.12042
xylonic acid isomer	2.4605	0.03365	1.473	0.12042
phthalic acid	2.4529	0.034089	1.4674	0.12113
18252	-2.4505	0.034229	1.4656	0.12113
18022	2.4248	0.035767	1.4465	0.12588
sucrose	-2.4209	0.036009	1.4436	0.12603
129846	2.4108	0.036631	1.4362	0.12751
14746	-2.3935	0.037733	1.4233	0.13003
5-hydroxynorvaline NIST	2.3892	0.038013	1.4201	0.13003
106387	-2.3874	0.038125	1.4188	0.13003
3253	-2.3867	0.038172	1.4183	0.13003
3423	-2.3772	0.038797	1.4112	0.13092
210305	-2.3765	0.038845	1.4107	0.13092
fructose	-2.3429	0.041138	1.3858	0.13792
7543	-2.338	0.041484	1.3821	0.13835
125802	-2.3294	0.042094	1.3758	0.13935
88585	2.3247	0.042429	1.3723	0.13935
111821	2.3246	0.042439	1.3722	0.13935
16972	-2.2998	0.044269	1.3539	0.14407
uracil	2.299	0.044329	1.3533	0.14407
341923	2.2811	0.045702	1.3401	0.14778
maltose	-2.277	0.046023	1.337	0.14806
320916	2.263	0.047129	1.3267	0.15086
5'-deoxy-5'-methylthioadenosine	2.2588	0.047468	1.3236	0.15118
3,4-dihydroxycinnamic acid	2.2542	0.04784	1.3202	0.1516
84181	-2.2513	0.048075	1.3181	0.1516
31962	-2.2361	0.049333	1.3069	0.15358
cellobiose	-2.2357	0.04936	1.3066	0.15358
102952	2.2349	0.049427	1.306	0.15358
