# Supplementary material for: Physiological and Metabolic Responses of Gac Leaf (Momordica cochinchinensis (Lour.) Spreng.) to Salinity Stress
Source: Plants (Basel). 2022 Sep 20;11(19):2447. doi: 10.3390/plants11192447 (PMC9572180; doi:10.3390/plants11192447)
Supplement: Supplementary file 1 [file plants-11-02447-s001.zip › supplementary_table S3.xlsx]

## Sheet: input_pw_all
Query	Match	HMDB	PubChem	KEGG	SMILES	Comment
heptadecanoic acid	Heptadecanoic acid	HMDB0002259	10465	NA	CCCCCCCCCCCCCCCCC(=O)O	1
myristic acid	Myristic acid	HMDB0000806	11005	C06424	CCCCCCCCCCCCCC(=O)O	1
maleic acid	Maleic acid	HMDB0000176	444972	C00122	C(=C\C(=O)O)\C(=O)O	1
glycerol-3-galactoside	NA	NA	NA	NA	NA	0
1,2-anhydro-myo-inositol NIST	NA	NA	NA	NA	NA	0
glycine	Glycine	HMDB0000123	750	C00037	C(C(=O)O)N	1
glucose	D-Glucose	HMDB0000122	5793	C00031	C([C@@H]1[C@H]([C@@H]([C@H](C(O1)O)O)O)O)O	1
inositol-4-monophosphate	Inositol phosphate	HMDB0002985	NA	C01177	O[C@@H]1[C@@H](O)[C@H](O)[C@@H](OP(O)(O)=O)[C@H](O)[C@@H]1O	1
3-phosphoglycerate	3-Phosphoglyceric acid	HMDB0000807	724	C00597	C(C(C(=O)O)O)OP(=O)(O)O	1
parabanic acid NIST	NA	NA	NA	NA	NA	0
cerotinic acid	NA	NA	NA	NA	NA	0
arachidic acid	Arachidic acid	HMDB0002212	10467	C06425	CCCCCCCCCCCCCCCCCCCC(=O)O	1
triacontanol	NA	NA	NA	NA	NA	0
galactose-6-phosphate	D-Galactose 6-phosphate	METPA0131	NA	C01113	NA	1
uridine	Uridine	HMDB0000296	6029	C00299	C1=CN(C(=O)NC1=O)[C@H]2[C@@H]([C@@H]([C@H](O2)CO)O)O	1
lignoceric acid	Tetracosanoic acid	HMDB0002003	11197	C08320	CCCCCCCCCCCCCCCCCCCCCCCC(=O)O	1
2-ketoglucose dimethylacetal NIST	NA	NA	NA	NA	NA	0
lysine	L-Lysine	HMDB0000182	5962	C00047	C(CCN)C[C@@H](C(=O)O)N	1
pentitol	Ribitol	HMDB0000508	NA	C00474	OC[C@H](O)[C@H](O)[C@H](O)CO	1
lyxitol	NA	NA	NA	NA	NA	0
valine	L-Valine	HMDB0000883	6287	C00183	CC(C)[C@@H](C(=O)O)N	1
leucine	L-Leucine	HMDB0000687	6106	C00123	CC(C)C[C@@H](C(=O)O)N	1
isoleucine	L-Isoleucine	HMDB0000172	6306	C00407	CC[C@H](C)[C@@H](C(=O)O)N	1
histidine	L-Histidine	HMDB0000177	6274	C00135	C1=C(NC=N1)C[C@@H](C(=O)O)N	1
phenylalanine	L-Phenylalanine	HMDB0000159	6140	C00079	C1=CC=C(C=C1)C[C@@H](C(=O)O)N	1
putrescine	Putrescine	HMDB0001414	1045	C02896	C(CCN)CN	1
tyrosine	L-Tyrosine	HMDB0000158	6057	C00082	C1=CC(=CC=C1C[C@@H](C(=O)O)N)O	1
asparagine	L-Asparagine	HMDB0000168	6267	C00152	C([C@@H](C(=O)O)N)C(=O)N	1
galactitol	Galactitol	HMDB0000107	11850	C01697	C([C@H]([C@@H]([C@@H]([C@H](CO)O)O)O)O)O	1
tryptophan	L-Tryptophan	HMDB0000929	6305	C00078	C1=CC=C2C(=C1)C(=CN2)C[C@@H](C(=O)O)N	1
proline	L-Proline	HMDB0000162	145742	C00148	C1C[C@H](NC1)C(=O)O	1
beta-alanine	Beta-Alanine	HMDB0000056	239	C00099	C(CN)C(=O)O	1
glutamine	L-Glutamine	HMDB0000641	5961	C00064	C(CC(=O)N)[C@@H](C(=O)O)N	1
homoserine	L-Homoserine	HMDB0000719	12647	C00263	C(CO)[C@@H](C(=O)O)N	1
threonine	L-Threonine	HMDB0000167	6288	C00188	C[C@H]([C@@H](C(=O)O)N)O	1
ornithine	Ornithine	HMDB0000214	6262	C00077	C(C[C@@H](C(=O)O)N)CN	1
citrulline	Citrulline	HMDB0000904	9750	C00327	C(C[C@@H](C(=O)O)N)CNC(=O)N	1
2,5-dihydroxypyrazine NIST	NA	NA	NA	NA	NA	0
alanine	L-Alanine	HMDB0000161	5950	C00041	C[C@@H](C(=O)O)N	1
maltitol	Maltitol	HMDB0002928	493591	NA	C([C@@H]1[C@H]([C@@H]([C@H]([C@H](O1)O[C@H]([C@@H](CO)O)[C@@H]([C@H](CO)O)O)O)O)O)O	1
tocopherol alpha	NA	NA	NA	NA	NA	0
isocitric acid	Isocitric acid	HMDB0000193	1198	C00311	C(C(C(C(=O)O)O)C(=O)O)C(=O)O	1
4-hydroxycinnamic acid	4-Hydroxycinnamic acid	HMDB0002035	637542	C00811	C1=CC(=CC=C1/C=C/C(=O)O)O	1
serine	L-Serine	HMDB0000187	5951	C00065	C([C@@H](C(=O)O)N)O	1
beta-gentiobiose	NA	NA	NA	NA	NA	0
6-deoxyhexitol NIST	NA	NA	NA	NA	NA	0
glycerol	Glycerol	HMDB0000131	753	C00116	C(C(CO)O)O	1
D-erythro-sphingosine	Sphingosine	HMDB0000252	5353955	C00319	CCCCCCCCCCCCC/C=C/C(C(CO)N)O	1
tocopherol gamma	NA	NA	NA	NA	NA	0
hexadecylglycerol NIST	NA	NA	NA	NA	NA	0
isothreonic acid	Threonic acid	HMDB0000943	151152	C01620	C([C@H]([C@@H](C(=O)O)O)O)O	1
oleamide NIST	NA	NA	NA	NA	NA	0
glucose-1-phosphate	Glucose 1-phosphate	HMDB0001586	439165	C00446	C([C@@H]1[C@H]([C@@H]([C@H](C(O1)OP(=O)(O)O)O)O)O)O	1
methionine sulfoxide	Methionine sulfoxide	HMDB0002005	847	C02989	CS(=O)CCC(C(=O)O)N	1
fucose	L-Fucose	HMDB0000174	25310	C00507	C[C@H]1[C@H]([C@H]([C@@H](C(O1)O)O)O)O	1
tocopherol delta- NIST	NA	NA	NA	NA	NA	0
1-deoxyerythritol	NA	NA	NA	NA	NA	0
threitol	D-Threitol	HMDB0004136	222285	C16884	C([C@H]([C@@H](CO)O)O)O	1
ribonic acid	Ribonic acid	HMDB0000867	5460677	C01685	C([C@H]([C@H]([C@H](C(=O)O)O)O)O)O	1
N-acetylmannosamine	N-Acetylmannosamine	HMDB0001129	11096158	C00645	CC(=O)N[C@H]1[C@H]([C@@H]([C@H](O[C@H]1O)CO)O)O	1
melezitose	Melezitose	HMDB0011730	92817	C08243	C([C@@H]1[C@H]([C@@H]([C@H]([C@H](O1)O[C@H]2[C@@H]([C@H](O[C@@]2(CO)O[C@@H]3[C@@H]([C@H]([C@@H]([C@H](O3)CO)O)O)O)CO)O)O)O)O)O	1
sucrose	Sucrose	HMDB0000258	5988	C00089	C([C@@H]1[C@H]([C@@H]([C@H]([C@H](O1)O[C@]2([C@H]([C@@H]([C@H](O2)CO)O)O)CO)O)O)O)O	1
fructose	D-Fructose	HMDB0000660	439709	C02336	C([C@@H]1[C@H]([C@@H]([C@](O1)(CO)O)O)O)O	1
maltose	D-Maltose	HMDB0000163	10991489	C00208	C([C@@H]1[C@H]([C@@H]([C@H]([C@H](O1)O[C@@H]2[C@H](O[C@@H]([C@H]([C@H]2O)O)O)CO)O)O)O)O	1
cellobiose	Cellobiose	HMDB0000055	10712	C06422	C([C@@H]1[C@H]([C@@H]([C@H]([C@@H](O1)O[C@@H]2[C@H](O[C@H]([C@@H]([C@H]2O)O)O)CO)O)O)O)O	1
mucic acid	Galactaric acid	HMDB0000639	3037582	C00879	[C@@H]([C@@H]([C@H](C(=O)O)O)O)([C@@H](C(=O)O)O)O	1
citric acid	Citric acid	HMDB0000094	311	C00158	C(C(=O)O)C(CC(=O)O)(C(=O)O)O	1
pantothenic acid	Pantothenic acid	HMDB0000210	6613	C00864	CC(C)(CO)C(C(=O)NCCC(=O)O)O	1
guanosine	Guanosine	HMDB0000133	6802	C00387	C1=NC2=C(N1[C@H]3[C@@H]([C@@H]([C@H](O3)CO)O)O)NC(=NC2=O)N	1
shikimic acid	Shikimic acid	HMDB0003070	8742	C00493	C1[C@H]([C@@H]([C@@H](C=C1C(=O)O)O)O)O	1
threonic acid	Threonic acid	HMDB0000943	151152	C01620	C([C@H]([C@@H](C(=O)O)O)O)O	1
succinic acid	Succinic acid	HMDB0000254	1110	C00042	C(CC(=O)O)C(=O)O	1
methanolphosphate	NA	NA	NA	NA	NA	0
sucrose-6-phosphate	Sucrose-6-phosphate	METPA1419	NA	C16688	NA	1
hexose-6-phosphate	NA	NA	NA	NA	NA	0
malic acid	Malic acid	HMDB0000744	525	C03668	C(C(C(=O)O)O)C(=O)O	1
fructose-6-phosphate	Fructose 6-phosphate	HMDB0000124	69507	C00085	C([C@H]([C@H]([C@@H](C(=O)CO)O)O)O)OP(=O)(O)O	1
glucose-6-phosphate	Glucose 6-phosphate	HMDB0001401	5958	C00092	C([C@@H]1[C@H]([C@@H]([C@H](C(O1)O)O)O)O)OP(=O)(O)O	1
cis-caffeic acid	Caffeic acid	HMDB0001964	1549111	C01481	C1=CC(=C(C=C1/C=C\C(=O)O)O)O	1
nicotianamine	NA	NA	NA	NA	NA	0
hexuronic acid	NA	NA	NA	NA	NA	0
malonic acid	Malonic acid	HMDB0000691	867	C04025	C(C(=O)O)C(=O)O	1
aconitic acid	cis-Aconitic acid	HMDB0000072	643757	C00417	C(/C(=C/C(=O)O)/C(=O)O)C(=O)O	1
2-hydroxyglutaric acid	4-Amino-5-aminomethyl-2-methylpyrimidine	NA	163312007	C20267	NA	1
isohexonic acid	NA	NA	NA	NA	NA	0
galactonic acid	Galactonic acid	HMDB0000565	128869	C00880	C([C@H]([C@@H]([C@@H]([C@H](C(=O)O)O)O)O)O)O	1
mannonic acid NIST	NA	NA	NA	NA	NA	0
N-acetyl-D-tryptophan	N-acetyltryptophan	HMDB0013713	700653	NA	[H][C@@](CC1=CNC2=CC=CC=C12)(N=C(C)O)C(O)=O	1
fumaric acid	Fumaric acid	HMDB0000134	444972	C00122	C(=C/C(=O)O)\C(=O)O	1
saccharic acid	Glucaric acid	HMDB0000663	33037	C00818	[C@H]([C@@H]([C@@H](C(=O)O)O)O)([C@H](C(=O)O)O)O	1
xylonic acid isomer	NA	NA	NA	NA	NA	0
phthalic acid	Phthalic acid	HMDB0002107	1017	C01606	C1=CC=C(C(=C1)C(=O)O)C(=O)O	1
5-hydroxynorvaline NIST	NA	NA	NA	NA	NA	0
uracil	Uracil	HMDB0000300	1174	C00106	C1=CNC(=O)NC1=O	1
5'-deoxy-5'-methylthioadenosine	5'-Methylthioadenosine	HMDB0001173	439176	C00170	CSC[C@@H]1[C@H]([C@H]([C@@H](O1)N2C=NC3=C2N=CN=C3N)O)O	1
3,4-dihydroxycinnamic acid	Caffeic acid	HMDB0001964	1549111	C01481	C1=CC(=C(C=C1/C=C\C(=O)O)O)O	1

## Sheet: output_pw_all
	Total	Expected	Hits	Raw p	#NAME?	Holm adjust	FDR	Impact
Aminoacyl-tRNA biosynthesis	46	2.0472	15	1.8568e-10	9.7312	1.7826e-08	1.7826e-08	0.11111
Glyoxylate and dicarboxylate metabolism	29	1.2906	7	0.00017998	3.7448	0.017098	0.0084201	0.25709
Starch and sucrose metabolism	22	0.9791	6	0.00026313	3.5798	0.024734	0.0084201	0.63688
Citrate cycle (TCA cycle)	20	0.89009	5	0.001383	2.8592	0.12862	0.033193	0.27777
Alanine, aspartate and glutamate metabolism	22	0.9791	5	0.0021915	2.6592	0.20162	0.042078	0.19784
Arginine biosynthesis	18	0.80108	4	0.0068358	2.1652	0.62205	0.10937	0.22622
Glycine, serine and threonine metabolism	33	1.4686	5	0.013504	1.8695	1	0.1524	0.57964
Valine, leucine and isoleucine biosynthesis	22	0.9791	4	0.014287	1.845	1	0.1524	0
Phenylalanine, tyrosine and tryptophan biosynthesis	22	0.9791	4	0.014287	1.845	1	0.1524	0.1016
Pantothenate and CoA biosynthesis	23	1.0236	4	0.016726	1.7766	1	0.16057	0.21166
Galactose metabolism	27	1.2016	4	0.029006	1.5375	1	0.25315	0.05884
Cyanoamino acid metabolism	29	1.2906	4	0.03673	1.435	1	0.29384	0
beta-Alanine metabolism	18	0.80108	3	0.042565	1.3709	1	0.31433	0.25397
Lysine biosynthesis	9	0.40054	2	0.057383	1.2412	1	0.39348	0
Pyrimidine metabolism	38	1.6912	4	0.084816	1.0715	1	0.54282	0.08855
Sulfur metabolism	15	0.66757	2	0.14124	0.85005	1	0.83047	0.03315
Tyrosine metabolism	16	0.71207	2	0.15697	0.80419	1	0.83047	0.21622
Glucosinolate biosynthesis	65	2.8928	5	0.15866	0.79955	1	0.83047	0
Indole alkaloid biosynthesis	4	0.17802	1	0.16664	0.77822	1	0.83047	0
Sphingolipid metabolism	17	0.75657	2	0.17301	0.76192	1	0.83047	0.04808
Biosynthesis of secondary metabolites - unclassified	5	0.22252	1	0.20383	0.69074	1	0.93179	1
Valine, leucine and isoleucine degradation	37	1.6467	3	0.22523	0.64737	1	0.95752	0
Carbon fixation in photosynthetic organisms	21	0.93459	2	0.23927	0.6211	1	0.95752	0.00622
Isoquinoline alkaloid biosynthesis	6	0.26703	1	0.23938	0.62091	1	0.95752	0.5
Thiamine metabolism	22	0.9791	2	0.25612	0.59156	1	0.9835	0.06358
Tropane, piperidine and pyridine alkaloid biosynthesis	8	0.35604	1	0.30586	0.51448	1	1	0
Cysteine and methionine metabolism	46	2.0472	3	0.33634	0.47323	1	1	0.04138
Inositol phosphate metabolism	28	1.2461	2	0.35666	0.44775	1	1	0
Amino sugar and nucleotide sugar metabolism	50	2.2252	3	0.38622	0.41317	1	1	0
Phenylalanine metabolism	11	0.48955	1	0.39499	0.40341	1	1	0.47059
Nitrogen metabolism	12	0.53405	1	0.42212	0.37457	1	1	0
Selenocompound metabolism	13	0.57856	1	0.44805	0.34868	1	1	0
Arginine and proline metabolism	34	1.5131	2	0.45231	0.34456	1	1	0.15794
Histidine metabolism	15	0.66757	1	0.49651	0.30407	1	1	0.04264
Ubiquinone and other terpenoid-quinone biosynthesis	38	1.6912	2	0.5116	0.29107	1	1	0.00097
Butanoate metabolism	17	0.75657	1	0.54078	0.26698	1	1	0
Ascorbate and aldarate metabolism	18	0.80108	1	0.56146	0.25068	1	1	0
Lysine degradation	18	0.80108	1	0.56146	0.25068	1	1	0
Propanoate metabolism	20	0.89009	1	0.60009	0.22178	1	1	0
Phenylpropanoid biosynthesis	46	2.0472	2	0.61719	0.20958	1	1	0.01135
Glycerolipid metabolism	21	0.93459	1	0.61813	0.20892	1	1	0.01277
Pyruvate metabolism	22	0.9791	1	0.63537	0.19697	1	1	0
Biosynthesis of unsaturated fatty acids	22	0.9791	1	0.63537	0.19697	1	1	0
Phosphatidylinositol signaling system	26	1.1571	1	0.69699	0.15677	1	1	0
Glutathione metabolism	26	1.1571	1	0.69699	0.15677	1	1	0.07114
Tryptophan metabolism	28	1.2461	1	0.72383	0.14037	1	1	0.12037
Purine metabolism	63	2.8038	2	0.78302	0.10623	1	1	0
Fatty acid biosynthesis	56	2.4922	1	0.92566	0.033551	1	1	0

## Sheet: input_pw_25
Query	Match	HMDB	PubChem	KEGG	SMILES	Comment
heptadecanoic acid	Heptadecanoic acid	HMDB0002259	10465	NA	CCCCCCCCCCCCCCCCC(=O)O	1
myristic acid	Myristic acid	HMDB0000806	11005	C06424	CCCCCCCCCCCCCC(=O)O	1
maleic acid	Maleic acid	HMDB0000176	444972	C00122	C(=C\C(=O)O)\C(=O)O	1
glycerol-3-galactoside	NA	NA	NA	NA	NA	0
1,2-anhydro-myo-inositol NIST	NA	NA	NA	NA	NA	0
glycine	Glycine	HMDB0000123	750	C00037	C(C(=O)O)N	1
glucose	D-Glucose	HMDB0000122	5793	C00031	C([C@@H]1[C@H]([C@@H]([C@H](C(O1)O)O)O)O)O	1

## Sheet: output_pw_25
	Total	Expected	Hits	Raw p	#NAME?	Holm adjust	FDR	Impact
Tyrosine metabolism	16	0.043156	1	0.042505	1.3716	1	0.66353	0.10811
Arginine biosynthesis	18	0.04855	1	0.047721	1.3213	1	0.66353	0
Citrate cycle (TCA cycle)	20	0.053945	1	0.052916	1.2764	1	0.66353	0.0295
Pyruvate metabolism	22	0.059339	1	0.058089	1.2359	1	0.66353	0
Thiamine metabolism	22	0.059339	1	0.058089	1.2359	1	0.66353	0
Alanine, aspartate and glutamate metabolism	22	0.059339	1	0.058089	1.2359	1	0.66353	0.0036
Starch and sucrose metabolism	22	0.059339	1	0.058089	1.2359	1	0.66353	0.30214
Glutathione metabolism	26	0.070128	1	0.068373	1.1651	1	0.66353	0.07114
Galactose metabolism	27	0.072825	1	0.07093	1.1492	1	0.66353	0.00553
Cyanoamino acid metabolism	29	0.07822	1	0.07603	1.119	1	0.66353	0
Glyoxylate and dicarboxylate metabolism	29	0.07822	1	0.07603	1.119	1	0.66353	0.10147
Glycine, serine and threonine metabolism	33	0.089009	1	0.086166	1.0647	1	0.68933	0.21178
Aminoacyl-tRNA biosynthesis	46	0.12407	1	0.11853	0.92616	1	0.87532	0
Fatty acid biosynthesis	56	0.15105	1	0.14284	0.84515	1	0.97947	0

## Sheet: input_pw_50 
Query	Match	HMDB	PubChem	KEGG	SMILES	Comment
inositol-4-monophosphate	Inositol phosphate	HMDB0002985	NA	C01177	O[C@@H]1[C@@H](O)[C@H](O)[C@@H](OP(O)(O)=O)[C@H](O)[C@@H]1O	1
3-phosphoglycerate	3-Phosphoglyceric acid	HMDB0000807	724	C00597	C(C(C(=O)O)O)OP(=O)(O)O	1
maleic acid	Maleic acid	HMDB0000176	444972	C00122	C(=C\C(=O)O)\C(=O)O	1
parabanic acid NIST	NA	NA	NA	NA	NA	0
heptadecanoic acid	Heptadecanoic acid	HMDB0002259	10465	NA	CCCCCCCCCCCCCCCCC(=O)O	1
cerotinic acid	NA	NA	NA	NA	NA	0
arachidic acid	Arachidic acid	HMDB0002212	10467	C06425	CCCCCCCCCCCCCCCCCCCC(=O)O	1
triacontanol	NA	NA	NA	NA	NA	0
galactose-6-phosphate	D-Galactose 6-phosphate	METPA0131	NA	C01113	NA	1
uridine	Uridine	HMDB0000296	6029	C00299	C1=CN(C(=O)NC1=O)[C@H]2[C@@H]([C@@H]([C@H](O2)CO)O)O	1
lignoceric acid	Tetracosanoic acid	HMDB0002003	11197	C08320	CCCCCCCCCCCCCCCCCCCCCCCC(=O)O	1
2-ketoglucose dimethylacetal NIST	NA	NA	NA	NA	NA	0
lysine	L-Lysine	HMDB0000182	5962	C00047	C(CCN)C[C@@H](C(=O)O)N	1
1,2-anhydro-myo-inositol NIST	NA	NA	NA	NA	NA	0
pentitol	Ribitol	HMDB0000508	NA	C00474	OC[C@H](O)[C@H](O)[C@H](O)CO	1
lyxitol	NA	NA	NA	NA	NA	0

## Sheet: output_pw_50
	Total	Expected	Hits	Raw p	#NAME?	Holm adjust	FDR	Impact
Lysine biosynthesis	9	0.054619	1	0.053453	1.272	1	1	0
Tyrosine metabolism	16	0.0971	1	0.093255	1.0303	1	1	0.10811
Arginine biosynthesis	18	0.10924	1	0.10435	0.98151	1	1	0
Lysine degradation	18	0.10924	1	0.10435	0.98151	1	1	0
Citrate cycle (TCA cycle)	20	0.12138	1	0.11532	0.93808	1	1	0.0295
Pyruvate metabolism	22	0.13351	1	0.12618	0.89901	1	1	0
Biosynthesis of unsaturated fatty acids	22	0.13351	1	0.12618	0.89901	1	1	0
Alanine, aspartate and glutamate metabolism	22	0.13351	1	0.12618	0.89901	1	1	0.0036
Phosphatidylinositol signaling system	26	0.15779	1	0.14753	0.83111	1	1	0
Inositol phosphate metabolism	28	0.16993	1	0.15804	0.80124	1	1	0
Pyrimidine metabolism	38	0.23061	1	0.20884	0.68018	1	1	0.03089
Aminoacyl-tRNA biosynthesis	46	0.27916	1	0.24751	0.60641	1	1	0

## Sheet: input_pw_100
Query	Match	HMDB	PubChem	KEGG	SMILES	Comment
valine	L-Valine	HMDB0000883	6287	C00183	CC(C)[C@@H](C(=O)O)N	1
glycine	Glycine	HMDB0000123	750	C00037	C(C(=O)O)N	1
leucine	L-Leucine	HMDB0000687	6106	C00123	CC(C)C[C@@H](C(=O)O)N	1
lysine	L-Lysine	HMDB0000182	5962	C00047	C(CCN)C[C@@H](C(=O)O)N	1
isoleucine	L-Isoleucine	HMDB0000172	6306	C00407	CC[C@H](C)[C@@H](C(=O)O)N	1
histidine	L-Histidine	HMDB0000177	6274	C00135	C1=C(NC=N1)C[C@@H](C(=O)O)N	1
phenylalanine	L-Phenylalanine	HMDB0000159	6140	C00079	C1=CC=C(C=C1)C[C@@H](C(=O)O)N	1
putrescine	Putrescine	HMDB0001414	1045	C02896	C(CCN)CN	1
tyrosine	L-Tyrosine	HMDB0000158	6057	C00082	C1=CC(=CC=C1C[C@@H](C(=O)O)N)O	1
asparagine	L-Asparagine	HMDB0000168	6267	C00152	C([C@@H](C(=O)O)N)C(=O)N	1
galactitol	Galactitol	HMDB0000107	11850	C01697	C([C@H]([C@@H]([C@@H]([C@H](CO)O)O)O)O)O	1
tryptophan	L-Tryptophan	HMDB0000929	6305	C00078	C1=CC=C2C(=C1)C(=CN2)C[C@@H](C(=O)O)N	1
proline	L-Proline	HMDB0000162	145742	C00148	C1C[C@H](NC1)C(=O)O	1
beta-alanine	Beta-Alanine	HMDB0000056	239	C00099	C(CN)C(=O)O	1
glutamine	L-Glutamine	HMDB0000641	5961	C00064	C(CC(=O)N)[C@@H](C(=O)O)N	1
homoserine	L-Homoserine	HMDB0000719	12647	C00263	C(CO)[C@@H](C(=O)O)N	1
threonine	L-Threonine	HMDB0000167	6288	C00188	C[C@H]([C@@H](C(=O)O)N)O	1
ornithine	Ornithine	HMDB0000214	6262	C00077	C(C[C@@H](C(=O)O)N)CN	1
citrulline	Citrulline	HMDB0000904	9750	C00327	C(C[C@@H](C(=O)O)N)CNC(=O)N	1
2,5-dihydroxypyrazine NIST	NA	NA	NA	NA	NA	0
alanine	L-Alanine	HMDB0000161	5950	C00041	C[C@@H](C(=O)O)N	1
maleic acid	Maleic acid	HMDB0000176	444972	C00122	C(=C\C(=O)O)\C(=O)O	1
maltitol	Maltitol	HMDB0002928	493591	NA	C([C@@H]1[C@H]([C@@H]([C@H]([C@H](O1)O[C@H]([C@@H](CO)O)[C@@H]([C@H](CO)O)O)O)O)O)O	1
tocopherol alpha	NA	NA	NA	NA	NA	0
isocitric acid	Isocitric acid	HMDB0000193	1198	C00311	C(C(C(C(=O)O)O)C(=O)O)C(=O)O	1
4-hydroxycinnamic acid	4-Hydroxycinnamic acid	HMDB0002035	637542	C00811	C1=CC(=CC=C1/C=C/C(=O)O)O	1

## Sheet: output_pw_100
	Total	Expected	Hits	Raw p	#NAME?	Holm adjust	FDR	Impact
Aminoacyl-tRNA biosynthesis	46	0.71342	14	6.0675e-17	16.217	5.8248e-15	5.8248e-15	0
Arginine biosynthesis	18	0.27916	4	0.0001168	3.9325	0.011096	0.0056065	0.22622
Valine, leucine and isoleucine biosynthesis	22	0.3412	4	0.0002679	3.572	0.025182	0.0064295	0
Alanine, aspartate and glutamate metabolism	22	0.3412	4	0.0002679	3.572	0.025182	0.0064295	0.19784
Glycine, serine and threonine metabolism	33	0.5118	4	0.0013372	2.8738	0.12303	0.025675	0.39836
Glucosinolate biosynthesis	65	1.0081	5	0.002526	2.5976	0.22986	0.040416	0
Phenylalanine, tyrosine and tryptophan biosynthesis	22	0.3412	3	0.0041439	2.3826	0.37295	0.056831	0.02152
Lysine biosynthesis	9	0.13958	2	0.0077562	2.1104	0.6903	0.087918	0
Cyanoamino acid metabolism	29	0.44976	3	0.0091582	2.0382	0.80592	0.087918	0
Glyoxylate and dicarboxylate metabolism	29	0.44976	3	0.0091582	2.0382	0.80592	0.087918	0.2054
Valine, leucine and isoleucine degradation	37	0.57384	3	0.017958	1.7457	1	0.15673	0
Tyrosine metabolism	16	0.24815	2	0.024202	1.6161	1	0.19362	0.21622
Citrate cycle (TCA cycle)	20	0.31018	2	0.036908	1.4329	1	0.27255	0.07458
Pantothenate and CoA biosynthesis	23	0.35671	2	0.047784	1.3207	1	0.32766	0.08423
Indole alkaloid biosynthesis	4	0.062036	1	0.060668	1.217	1	0.38828	0
Biosynthesis of secondary metabolites - unclassified	5	0.077546	1	0.075276	1.1233	1	0.45165	1
Isoquinoline alkaloid biosynthesis	6	0.093055	1	0.089666	1.0474	1	0.50635	0.5
Arginine and proline metabolism	34	0.52731	2	0.095639	1.0194	1	0.51008	0.15794
Pyrimidine metabolism	38	0.58935	2	0.11549	0.93745	1	0.53854	0
Ubiquinone and other terpenoid-quinone biosynthesis	38	0.58935	2	0.11549	0.93745	1	0.53854	0.00097
Tropane, piperidine and pyridine alkaloid biosynthesis	8	0.12407	1	0.11781	0.92883	1	0.53854	0
Phenylpropanoid biosynthesis	46	0.71342	2	0.15796	0.80144	1	0.66141	0.01135
Phenylalanine metabolism	11	0.1706	1	0.15846	0.80008	1	0.66141	0.47059
Nitrogen metabolism	12	0.18611	1	0.17161	0.76546	1	0.68644	0
Selenocompound metabolism	13	0.20162	1	0.18456	0.73385	1	0.70872	0
Histidine metabolism	15	0.23264	1	0.20989	0.67801	1	0.77498	0.04264
Lysine degradation	18	0.27916	1	0.24647	0.60823	1	0.84505	0
beta-Alanine metabolism	18	0.27916	1	0.24647	0.60823	1	0.84505	0.25397
Carbon fixation in photosynthetic organisms	21	0.32569	1	0.28143	0.55063	1	0.90654	0
Pyruvate metabolism	22	0.3412	1	0.29274	0.53352	1	0.90654	0
Thiamine metabolism	22	0.3412	1	0.29274	0.53352	1	0.90654	0
Glutathione metabolism	26	0.40324	1	0.33628	0.4733	1	1	0.07114
Tryptophan metabolism	28	0.43425	1	0.35707	0.44724	1	1	0.12037
Cysteine and methionine metabolism	46	0.71342	1	0.5182	0.2855	1	1	0
Purine metabolism	63	0.97707	1	0.63435	0.19767	1	1	0

## Sheet: input_pw_150
Query	Match	HMDB	PubChem	KEGG	SMILES	Comment
phenylalanine	L-Phenylalanine	HMDB0000159	6140	C00079	C1=CC=C(C=C1)C[C@@H](C(=O)O)N	1
valine	L-Valine	HMDB0000883	6287	C00183	CC(C)[C@@H](C(=O)O)N	1
isoleucine	L-Isoleucine	HMDB0000172	6306	C00407	CC[C@H](C)[C@@H](C(=O)O)N	1
serine	L-Serine	HMDB0000187	5951	C00065	C([C@@H](C(=O)O)N)O	1
leucine	L-Leucine	HMDB0000687	6106	C00123	CC(C)C[C@@H](C(=O)O)N	1
glycine	Glycine	HMDB0000123	750	C00037	C(C(=O)O)N	1
tryptophan	L-Tryptophan	HMDB0000929	6305	C00078	C1=CC=C2C(=C1)C(=CN2)C[C@@H](C(=O)O)N	1
1,2-anhydro-myo-inositol NIST	NA	NA	NA	NA	NA	0
threonine	L-Threonine	HMDB0000167	6288	C00188	C[C@H]([C@@H](C(=O)O)N)O	1
histidine	L-Histidine	HMDB0000177	6274	C00135	C1=C(NC=N1)C[C@@H](C(=O)O)N	1
beta-alanine	Beta-Alanine	HMDB0000056	239	C00099	C(CN)C(=O)O	1
beta-gentiobiose	1-O-Cinnamoyl-beta-D-gentiobiose	HMDB0030295	131750996	NA	OCC1OC(OCC2OC(OC(=O)\C=C\C3=CC=CC=C3)C(O)C(O)C2O)C(O)C(O)C1O	1
lysine	L-Lysine	HMDB0000182	5962	C00047	C(CCN)C[C@@H](C(=O)O)N	1
6-deoxyhexitol NIST	NA	NA	NA	NA	NA	0
glycerol	Glycerol	HMDB0000131	753	C00116	C(C(CO)O)O	1
putrescine	Putrescine	HMDB0001414	1045	C02896	C(CCN)CN	1
D-erythro-sphingosine	Sphingosine	HMDB0000252	5353955	C00319	CCCCCCCCCCCCC/C=C/C(C(CO)N)O	1
tocopherol gamma	NA	NA	NA	NA	NA	0
citrulline	Citrulline	HMDB0000904	9750	C00327	C(C[C@@H](C(=O)O)N)CNC(=O)N	1
hexadecylglycerol NIST	NA	NA	NA	NA	NA	0
glutamine	L-Glutamine	HMDB0000641	5961	C00064	C(CC(=O)N)[C@@H](C(=O)O)N	1
tyrosine	L-Tyrosine	HMDB0000158	6057	C00082	C1=CC(=CC=C1C[C@@H](C(=O)O)N)O	1
glucose	D-Glucose	HMDB0000122	5793	C00031	C([C@@H]1[C@H]([C@@H]([C@H](C(O1)O)O)O)O)O	1
isothreonic acid	NA	NA	NA	NA	NA	0
oleamide NIST	NA	NA	NA	NA	NA	0
glucose-1-phosphate	Glucose 1-phosphate	HMDB0001586	439165	C00446	C([C@@H]1[C@H]([C@@H]([C@H](C(O1)OP(=O)(O)O)O)O)O)O	1
methionine sulfoxide	Methionine sulfoxide	HMDB0002005	847	C02989	CS(=O)CCC(C(=O)O)N	1
fucose	L-Fucose	HMDB0000174	25310	C00507	C[C@H]1[C@H]([C@H]([C@@H](C(O1)O)O)O)O	1
proline	L-Proline	HMDB0000162	145742	C00148	C1C[C@H](NC1)C(=O)O	1
tocopherol delta- NIST	NA	NA	NA	NA	NA	0
glycerol-3-galactoside	NA	NA	NA	NA	NA	0
1-deoxyerythritol	NA	NA	NA	NA	NA	0
threitol	D-Threitol	HMDB0004136	222285	C16884	C([C@H]([C@@H](CO)O)O)O	1
ribonic acid	Ribonic acid	HMDB0000867	5460677	C01685	C([C@H]([C@H]([C@H](C(=O)O)O)O)O)O	1
N-acetylmannosamine	N-Acetylmannosamine	HMDB0001129	11096158	C00645	CC(=O)N[C@H]1[C@H]([C@@H]([C@H](O[C@H]1O)CO)O)O	1
ornithine	Ornithine	HMDB0000214	6262	C00077	C(C[C@@H](C(=O)O)N)CN	1
galactitol	Galactitol	HMDB0000107	11850	C01697	C([C@H]([C@@H]([C@@H]([C@H](CO)O)O)O)O)O	1
melezitose	Melezitose	HMDB0011730	92817	C08243	C([C@@H]1[C@H]([C@@H]([C@H]([C@H](O1)O[C@H]2[C@@H]([C@H](O[C@@]2(CO)O[C@@H]3[C@@H]([C@H]([C@@H]([C@H](O3)CO)O)O)O)CO)O)O)O)O)O	1
sucrose	Sucrose	HMDB0000258	5988	C00089	C([C@@H]1[C@H]([C@@H]([C@H]([C@H](O1)O[C@]2([C@H]([C@@H]([C@H](O2)CO)O)O)CO)O)O)O)O	1
fructose	D-Fructose	HMDB0000660	439709	C02336	C([C@@H]1[C@H]([C@@H]([C@](O1)(CO)O)O)O)O	1
maltose	D-Maltose	HMDB0000163	10991489	C00208	C([C@@H]1[C@H]([C@@H]([C@H]([C@H](O1)O[C@@H]2[C@H](O[C@@H]([C@H]([C@H]2O)O)O)CO)O)O)O)O	1
cellobiose	Cellobiose	HMDB0000055	10712	C06422	C([C@@H]1[C@H]([C@@H]([C@H]([C@@H](O1)O[C@@H]2[C@H](O[C@H]([C@@H]([C@H]2O)O)O)CO)O)O)O)O	1
inositol-4-monophosphate	NA	NA	NA	NA	NA	0
mucic acid	Galactaric acid	HMDB0000639	3037582	C00879	[C@@H]([C@@H]([C@H](C(=O)O)O)O)([C@@H](C(=O)O)O)O	1
citric acid	Citric acid	HMDB0000094	311	C00158	C(C(=O)O)C(CC(=O)O)(C(=O)O)O	1
pantothenic acid	Pantothenic acid	HMDB0000210	6613	C00864	CC(C)(CO)C(C(=O)NCCC(=O)O)O	1
maleic acid	Maleic acid	HMDB0000176	444972	C00122	C(=C\C(=O)O)\C(=O)O	1
guanosine	Guanosine	HMDB0000133	6802	C00387	C1=NC2=C(N1[C@H]3[C@@H]([C@@H]([C@H](O3)CO)O)O)NC(=NC2=O)N	1
shikimic acid	Shikimic acid	HMDB0003070	8742	C00493	C1[C@H]([C@@H]([C@@H](C=C1C(=O)O)O)O)O	1
isocitric acid	Isocitric acid	HMDB0000193	1198	C00311	C(C(C(C(=O)O)O)C(=O)O)C(=O)O	1
galactose-6-phosphate	D-Galactose 6-phosphate	METPA0131	NA	C01113	NA	1
threonic acid	Threonic acid	HMDB0000943	151152	C01620	C([C@H]([C@@H](C(=O)O)O)O)O	1
succinic acid	Succinic acid	HMDB0000254	1110	C00042	C(CC(=O)O)C(=O)O	1
methanolphosphate	NA	NA	NA	NA	NA	0
3-phosphoglycerate	3-Phosphoglyceric acid	HMDB0000807	724	C00597	C(C(C(=O)O)O)OP(=O)(O)O	1
sucrose-6-phosphate	Sucrose-6-phosphate	METPA1419	NA	C16688	NA	1
hexose-6-phosphate	NA	NA	NA	NA	NA	0
malic acid	Malic acid	HMDB0000744	525	C03668	C(C(C(=O)O)O)C(=O)O	1
fructose-6-phosphate	Fructose 6-phosphate	HMDB0000124	69507	C00085	C([C@H]([C@H]([C@@H](C(=O)CO)O)O)O)OP(=O)(O)O	1
uridine	Uridine	HMDB0000296	6029	C00299	C1=CN(C(=O)NC1=O)[C@H]2[C@@H]([C@@H]([C@H](O2)CO)O)O	1
glucose-6-phosphate	Glucose 6-phosphate	HMDB0001401	5958	C00092	C([C@@H]1[C@H]([C@@H]([C@H](C(O1)O)O)O)O)OP(=O)(O)O	1
cis-caffeic acid	Caffeic acid	HMDB0001964	1549111	C01481	C1=CC(=C(C=C1/C=C\C(=O)O)O)O	1
nicotianamine	NA	NA	NA	NA	NA	0
hexuronic acid	NA	NA	NA	NA	NA	0
malonic acid	Malonic acid	HMDB0000691	867	C04025	C(C(=O)O)C(=O)O	1
aconitic acid	cis-Aconitic acid	HMDB0000072	643757	C00417	C(/C(=C/C(=O)O)/C(=O)O)C(=O)O	1
2-hydroxyglutaric acid	4-Amino-5-aminomethyl-2-methylpyrimidine	NA	163312007	C20267	NA	1
isohexonic acid	NA	NA	NA	NA	NA	0
galactonic acid	Galactonic acid	HMDB0000565	128869	C00880	C([C@H]([C@@H]([C@@H]([C@H](C(=O)O)O)O)O)O)O	1
mannonic acid NIST	NA	NA	NA	NA	NA	0
N-acetyl-D-tryptophan	N-acetyltryptophan	HMDB0013713	700653	NA	[H][C@@](CC1=CNC2=CC=CC=C12)(N=C(C)O)C(O)=O	1
fumaric acid	Fumaric acid	HMDB0000134	444972	C00122	C(=C/C(=O)O)\C(=O)O	1
saccharic acid	Glucaric acid	HMDB0000663	33037	C00818	[C@H]([C@@H]([C@@H](C(=O)O)O)O)([C@H](C(=O)O)O)O	1
xylonic acid isomer	NA	NA	NA	NA	NA	0
phthalic acid	Phthalic acid	HMDB0002107	1017	C01606	C1=CC=C(C(=C1)C(=O)O)C(=O)O	1
5-hydroxynorvaline NIST	NA	NA	NA	NA	NA	0
uracil	Uracil	HMDB0000300	1174	C00106	C1=CNC(=O)NC1=O	1
5'-deoxy-5'-methylthioadenosine	5'-Methylthioadenosine	HMDB0001173	439176	C00170	CSC[C@@H]1[C@H]([C@H]([C@@H](O1)N2C=NC3=C2N=CN=C3N)O)O	1
3,4-dihydroxycinnamic acid	Caffeic acid	HMDB0001964	1549111	C01481	C1=CC(=C(C=C1/C=C\C(=O)O)O)O	1

## Sheet: output_pw_150
	Total	Expected	Hits	Raw p	#NAME?	Holm adjust	FDR	Impact
Aminoacyl-tRNA biosynthesis	46	1.768	13	3.8165e-09	8.4183	3.6638e-07	3.6638e-07	0.11111
Glyoxylate and dicarboxylate metabolism	29	1.1146	7	6.8931e-05	4.1616	0.0065485	0.0033087	0.25709
Starch and sucrose metabolism	22	0.84558	6	0.0001145	3.9412	0.010763	0.003664	0.63688
Citrate cycle (TCA cycle)	20	0.76871	5	0.00070041	3.1546	0.065138	0.01681	0.27777
Arginine biosynthesis	18	0.69184	4	0.0040153	2.3963	0.3694	0.077093	0.22622
Valine, leucine and isoleucine biosynthesis	22	0.84558	4	0.0085561	2.0677	0.7786	0.11734	0
Phenylalanine, tyrosine and tryptophan biosynthesis	22	0.84558	4	0.0085561	2.0677	0.7786	0.11734	0.1016
Pantothenate and CoA biosynthesis	23	0.88402	4	0.010065	1.9972	0.89574	0.12077	0.21166
Galactose metabolism	27	1.0378	4	0.01779	1.7498	1	0.18976	0.05884
beta-Alanine metabolism	18	0.69184	3	0.029149	1.5354	1	0.27983	0.25397
Glycine, serine and threonine metabolism	33	1.2684	4	0.034964	1.4564	1	0.30514	0.51346
Alanine, aspartate and glutamate metabolism	22	0.84558	3	0.049368	1.3066	1	0.39494	0.19784
Pyrimidine metabolism	38	1.4606	4	0.054744	1.2617	1	0.40426	0.08855
Cyanoamino acid metabolism	29	1.1146	3	0.097093	1.0128	1	0.64021	0
Glucosinolate biosynthesis	65	2.4983	5	0.10003	0.99986	1	0.64021	0
Sulfur metabolism	15	0.57653	2	0.11069	0.95591	1	0.66412	0.03315
Tyrosine metabolism	16	0.61497	2	0.12348	0.9084	1	0.6973	0.21622
Sphingolipid metabolism	17	0.65341	2	0.13662	0.8645	1	0.72862	0.04808
Indole alkaloid biosynthesis	4	0.15374	1	0.14524	0.83791	1	0.73385	0
Valine, leucine and isoleucine degradation	37	1.4221	3	0.1671	0.77702	1	0.80209	0
Thiamine metabolism	22	0.84558	2	0.20597	0.68619	1	0.91583	0.06358
Isoquinoline alkaloid biosynthesis	6	0.23061	1	0.20988	0.67803	1	0.91583	0.5
Tropane, piperidine and pyridine alkaloid biosynthesis	8	0.30748	1	0.26971	0.56911	1	1	0
Lysine biosynthesis	9	0.34592	1	0.29793	0.52589	1	1	0
Amino sugar and nucleotide sugar metabolism	50	1.9218	3	0.30113	0.52125	1	1	0
Phenylalanine metabolism	11	0.42279	1	0.35119	0.45445	1	1	0.47059
Nitrogen metabolism	12	0.46123	1	0.37632	0.42445	1	1	0
Arginine and proline metabolism	34	1.3068	2	0.37882	0.42157	1	1	0.15794
Histidine metabolism	15	0.57653	1	0.44609	0.35058	1	1	0.04264
Butanoate metabolism	17	0.65341	1	0.48828	0.31133	1	1	0
Ascorbate and aldarate metabolism	18	0.69184	1	0.50818	0.29398	1	1	0
Lysine degradation	18	0.69184	1	0.50818	0.29398	1	1	0
Cysteine and methionine metabolism	46	1.768	2	0.53567	0.2711	1	1	0.04138
Propanoate metabolism	20	0.76871	1	0.54572	0.26303	1	1	0
Carbon fixation in photosynthetic organisms	21	0.80715	1	0.56342	0.24917	1	1	0.00622
Glycerolipid metabolism	21	0.80715	1	0.56342	0.24917	1	1	0.01277
Pyruvate metabolism	22	0.84558	1	0.58044	0.23624	1	1	0
Glutathione metabolism	26	0.99933	1	0.64224	0.1923	1	1	0.07114
Inositol phosphate metabolism	28	1.0762	1	0.6697	0.17412	1	1	0
Tryptophan metabolism	28	1.0762	1	0.6697	0.17412	1	1	0.12037
Purine metabolism	63	2.4214	2	0.70871	0.14953	1	1	0
Ubiquinone and other terpenoid-quinone biosynthesis	38	1.4606	1	0.77879	0.10858	1	1	0
Phenylpropanoid biosynthesis	46	1.768	1	0.83981	0.075818	1	1	0
